# Supplementary material for: Improved Methods of Carnivore Faecal Sample Preservation, DNA Extraction and Quantification for Accurate Genotyping of Wild Tigers
Source: PLoS One. 2012 Oct 5;7(10):e46732. doi: 10.1371/journal.pone.0046732 (PMC3465286; doi:10.1371/journal.pone.0046732)
Supplement: Table S1 — DNA concentrations for tiger and leopard faecal samples extracted with and without addition of carrier RNA and stored by different preservation protocols. (XLS) [file pone.0046732.s001.xls]

## Sheet: Sheet1
Table S1	DNA concentrations for tiger and leopard samples extracted with and without addition of carrier RNA and stored by different preservation protocols
		Silica				Ethanol				Two-step
Days	without carrier RNA	with carrier RNA	without carrier RNA	with carrier RNA	without carrier RNA	with carrier RNA	without carrier RNA	with carrier RNA	without carrier RNA	with carrier RNA	without carrier RNA	with carrier RNA
	Leopard(n=2)	leopard(n=3)	tiger(n=2)	tiger(n=3)	Leopard(n=2)	leopard(n=3)	tiger(n=2)	tiger(n=3)	Leopard(n=2)	leopard(n=3)	tiger(n=2)	tiger(n=3)
1	15.9(±11.3)	191.3(±108.7)	36.7(±23.5)	1018.9(±408)	449.4(±82.7)	608.4(±205)	451.3(±113.4)	20690.9(±9954.8)	690.1(±207.1)	4011.1(±2183)	748.7(±197.1)	39340.4(±15823.7)
3	7.5(±7.8)	127.3(±88.5)	7.7(±7.7)	235.9(±95.2)	52.7(±44.6)	380.3(±117.7)	232.1(±118)	5563.5(±2434.6)	331.4(±245.7)	634.8(±181.5)	291.6(±197.1)	12124.7(±4067.5)
5	5.2(±5.1)	40.7(±42.6)	2.6(±1.7)	132.3(±89)	17.5(±0.7)	69.9(±28)	81.2(±29.1)	1849.1(±682.8)	74.3(±14.2)	151.1(±24.2)	125.3(±18.3)	2632.6(±431.3)
7	2.14(±1.22)	4.1(±2.7)	1.4(±0.2)	28.6(±2.6)	7.6(±2)	11.5(±4)	20.8(±10.1)	675.2(±84.2)	18.6(±0.7)	49.7(±15.8)	59.4(±40.7)	796.3(±63.2)
9	1.04(±0.01)	1.5(±0.4)	1.2(±0.2)	9.7(±4.3)	7.2(±2)	5.3(±1.5)	8.9(±5.9)	248.7(±19.6)	10.0(±6.2)	10.6(±3.5)	19.2(±3.9)	273.7(±10.7)
